# Supplementary material for: Application of Immersive Virtual Reality for Assessment and Intervention in Psychosis: A Systematic Review
Source: Brain Sci. 2023 Mar 10;13(3):471. doi: 10.3390/brainsci13030471 (PMC10046161; doi:10.3390/brainsci13030471)
Supplement: Supplementary file 1 [file brainsci-13-00471-s001.zip]

Archive with 1 entries (1 files):
- brainsci-2243077-supplementary.pdf
